# Supplementary material for: Occurrence and Risk Assessment of Polybrominated Diphenyl Ethers in Surface Water and Sediment of Nahoon River Estuary, South Africa
Source: Molecules. 2022 Jan 27;27(3):832. doi: 10.3390/molecules27030832 (PMC8839697; doi:10.3390/molecules27030832)
Supplement: Supplementary file 1 [file molecules-27-00832-s001.zip]

Archive with 1 entries (1 files):
- molecules-1525218-supplementary.pdf
